# Supplementary material for: Detecting the Physicochemical Transformations in Solid Drug Products Stored for Long Periods of Time—Insights into DSC Application
Source: Molecules. 2026 Apr 14;31(8):1280. doi: 10.3390/molecules31081280 (PMC13118484; doi:10.3390/molecules31081280)
Supplement: Supplementary file 1 [file molecules-31-01280-s001.zip]

Archive with 1 entries (1 files):
- molecules-4225650-supplementary.pdf
